# Supplementary material for: Areca nut extract demonstrated apoptosis-inducing mechanism by increased caspase-3 activities on oral squamous cell carcinoma
Source: F1000Res. 2019 Jul 1;7:723. Originally published 2018 Jun 11. [Version 5] doi: 10.12688/f1000research.14856.5 (PMC6668048; doi:10.12688/f1000research.14856.5)
Supplement: Output flow cytometry files for all experiments with statistical analysis output files [file f1000research-7-21549-s0000.tgz]

Archive with 1 entries (1 files):
- 805c1854-dfd1-446f-b949-e5df1c63f2f6_Data.7z
